# Supplementary material for: Odronextamab monotherapy in patients with relapsed/refractory diffuse large B cell lymphoma: primary efficacy and safety analysis in phase 2 ELM-2 trial
Source: Nat Cancer. 2025 Mar 17;6(3):528–39. doi: 10.1038/s43018-025-00921-6 (PMC12003196; doi:10.1038/s43018-025-00921-6)
Supplement: Supplementary file 6 — Supplementary Table 1: Patient demographics and baseline characteristics of patients who received the step-up dosing regimens of 1 to 20 mg or 0.7 to 4 to 20 mg (n = number of patients). Supplementary Table 2: Best overall responses of patients who received the step-up dosing regimens of 1 to 20 mg or 0.7 to 4 to 20 mg, according to ICR (n = number of patients). Supplementary Table 3: TEAEs resulting in death among 127 patients treated with odronextamab (n = number of events). *CMV reactivation and CMV pneumonia were reported as the cause of death in one patient. Supplementary Table 4: AEs of special interest of any grade or grade ≥3 in patients treated with the step-up dosing regimens of 1 to 20 mg or 0.7 to 4 to 20 mg (n = number of events). *Events included psychiatric disorders and nervous system disorders; †treatment related. Supplementary Table 5: Rates of CRS and CRS management approaches among 60 patients treated with the C1 step-up regimen of 0.7 to 4 to 20 mg (n = number of patients). Supplementary Table 6: Countries, names and site numbers of institutional review boards and ethics committees who approved the ELM-2 study protocol and amendments. HREC, Health Research Ethics Committee; IRB, Institutional Review Board; MEC, Medical Ethics Committee; WCG, Western Institutional Review Board—Copernicus Group. [file 43018_2025_921_MOESM6_ESM.xlsx]

## Sheet: 1
Supplementary Table 1. Patient demographics and baseline characteristics by step-up dosing regimen
Characteristic	Patients
	1/20 mg regimen (n = 67)	0.7/4/20 mg regimen (n = 60)
Median age, years (range)	65.0 (29–88)	68.5 (24–85)
Age ≥75 years, n (%)	14 (20.9)	16 (26.7)
Male, n (%)	39 (58.2)	37 (61.7)
Race, n (%)
White	29 (43.3)	32 (53.3)
Asian	31 (46.3)	22 (36.7)
Not reported	7 (10.4)	6 (10.0)
Geographic region, n (%)
Asia–Pacific	37 (55.2)	27 (45.0)
Europe	26 (38.8)	26 (43.3)
North America	4 (6.0)	7 (11.7)
ECOG performance status, n (%)
0	25 (37.3)	16 (26.7)
1	42 (62.7)	44 (73.3)
Ann Arbor stage, n (%)
I–II	15 (22.4)	9 (15.0)
III–IV	52 (77.6)	51 (85.0)
International Prognostic Index, n (%)
Low (0–1)	11 (16.4)	8 (13.3)
Low-intermediate (2)	18 (26.9)	18 (30.0)
High-intermediate (3)	23 (34.3)	18 (30.0)
High (4–5)	15 (22.4)	15 (25.0)
Missing	0	1 (1.7)
Cell of origin, n (%)
GCB	26 (38.8)	17 (28.3)
ABC/non-GCB	25 (37.3)	31 (51.7)
Unclassified/missing	16 (23.9)	12 (20.0)
DLBCL subtype, n (%)
DLBCL, de novo	45 (67.2)	51 (85.0)
DLBCL, transformed (Richter’s)	5 (7.5)	2 (3.3)
DLBCL, transformed (non-Richter’s)	17 (25.4)	7 (11.7)
DLBCL cytogenetic status, n (%)
Double hit	6 (9.0)	7 (11.7)
Triple hit	8 (11.9)	4 (6.7)
Bulky disease, n (%)	13 (19.4)	15 (25.0)
Median prior lines of therapy (range), n (%)	3 (2–7)	2 (2–8)
Prior lines of anti-lymphoma treatment, n (%)
2	33 (49.3)	34 (56.7)
3	17 (25.4)	17 (28.3)
≥4	17 (25.4)	9 (15.0)
Prior ASCT, n (%)	17 (25.4)	5 (8.3)
Relapsed or refractory status, n (%)
Primary refractory	35 (52.2)	35 (58.3)
Refractory to any prior line of therapy	62 (92.5)	53 (88.3)
Refractory to last line of therapy	58 (86.6)	52 (86.7)
Refractory to anti-CD20 antibody in any line	54 (80.6)	45 (75.0)
Refractory to an alkylator in any line	45 (67.2)	43 (71.7)
Double refractory to alkylator and anti-CD20 antibody in any line	42 (62.7)	40 (66.7)

## Sheet: 2
Supplementary Table 2. Odronextamab response summary by step-up dosing regimen according to independent central review
Outcome	Independent central review
	1/20 mg regimen (n = 67)	0.7/4/20 mg regimen (n = 60)
Best overall response, n (%)
Objective response	35 (52.2) (95% CI 39.7–64.6)	31 (51.7) (95% CI 38.4–64.8)
Complete response	23 (34.3) (95% CI 23.2–46.9)	17 (28.3) (95% CI 17.5–41.4)
Partial response	12 (17.9) (95% CI 9.6–29.2)	14 (23.3) (95% CI 13.4–36.0)
Stable disease	5 (7.5)	5 (8.3)

## Sheet: 3
Supplementary Table 3. TEAEs resulting in death reported with odronextamab treatment
Event, preferred term, n (%)	Patients (N = 127)
COVID-19	5 (3.9)
Sepsis	3 (2.4)
Pneumonia	3 (2.4)
Interstitial lung disease	1 (0.8)
Atrial fibrillation	1 (0.8)
CMV reactivation*	1 (0.8)
CMV pneumonia*	1 (0.8)
Pneumocystis jirovecii pneumonia	1 (0.8)
Hemophagocytic lymphohistiocytosis	1 (0.8)
General physical health deterioration	1 (0.8)
Multiple organ dysfunction syndrome	1 (0.8)
Pseudomonal sepsis	1 (0.8)
Rectal hemorrhage	1 (0.8)
*CMV reactivation and CMV pneumonia were reported as the cause of death in one patient.

## Sheet: 4
Supplementary Table 4. Adverse events of special interest with 1/20 mg and 0.7/4/20 mg step-up regimens
Adverse event of special interest, n (%)	Patients
	1/20 mg regimen (n = 67)		0.7/4/20 mg regimen (n = 60)
	Any grade	Grade ≥3	Any grade	Grade ≥3
Infections (system organ class)	40 (59.7)	27 (40.3)	42 (70.0)	22 (36.7)
CRS	38 (56.7)	5 (7.5)	32 (53.3)	1 (1.7)
Neurologic adverse events*	32 (47.8)	5 (7.5)	22 (36.7)	0
Infusion-related reactions†	16 (23.9)	0	5 (8.3)	0
Tumor lysis syndrome	1 (1.5)	1 (1.5)	0	0
*Events included psychiatric disorders and nervous system disorders; †Treatment related.

## Sheet: 5
Supplementary Table 5. CRS management with the 0.7/4/20 mg cycle 1 step-up regimen
n (%)	Patients (n = 60)
Patients with any-grade CRS	32 (53.3)
Patients receiving measures of CRS management
Tocilizumab	15 (25.0)
Systemic steroids	13 (21.7)
IV fluid bolus	7 (11.7)
Low-flow oxygen	5 (8.3)
Vasopressors	1 (1.7)

## Sheet: 6
Supplementary Table 6. Institutional Review Boards and Ethics Committees who approved the ELM-2 study protocol and amendments
Country	Name	Site number
Australia	Austin Health HREC	36007, 36008, 36011
	Bellberry HREC	36002, 36004
Canada	The Health Research Ethics Board of Alberta – Cancer Committee	124001
	Nova Scotia Health Authority Research Ethics Board	124005
China	Clinical Trial Ethics Review Committee, West China Hospital, Sichuan University	156006
	Drug Clinical Trial Ethics Committee of Peking Union Medical College Hospital, Chinese Academy of Medical Sciences	156019
	Ethics Committee of Institute of Hematology & Blood Diseases Hospital, Chinese Academy of Medical Sciences	156003
	Ethics Committee of Sun Yat-sen University Cancer Center	156018
	Ethics Committee of The First Affiliated Hospital, School of Medicine, Zhejiang University	156016
	IRB of Fudan University, Shanghai Cancer Center	156010
	MEC of The First Affiliated Hospital of Xi’an Jiaotong University	156021
	MEC of The First Affiliated Hospital of Zhengzhou University	156007
	MEC of Tianjin Cancer Hospital	156004
	Peking University Third Hospital Medical Science Research Ethics Committee	156002
	The First Affiliated Hospital, Zhejiang University School of Medicine	156013
France	Comité de protection des personnes Sud-Est II Groupement hospitalier	250001, 250002, 250004, 250005, 250008, 250009
Germany	Ethikkommission bei der Medizinischen Fakultät der Universität Würzburg, Institut für Pharmakologie und Toxikologie	276001
Italy	Comitato Etico Milano Area 2 Via Francesco Sforza	380002, 380004, 380007, 380013
Japan	Chiba Cancer Center IRB	392007
	Japanese Red Cross Aichi Medical Center Nagoya Daini Hospital IRB	392005
	Japanese Red Cross Nagasaki Genbaku Hospital IRB	392012
	National Cancer Center IRB #2-J	392006
	Tokai University Hospital group IRB	392010
Poland	Komisja Bioetyczna Instytutu Hematologii i Transfuzjologii	616002
	Komisja Bioetyczna przy Narodowym Instytucie Onkologii im. Marii Skłodowskiej-Curie – Państwowym Instytucie Badawczym	616003
	Komisja Bioetyczna przy Okręgowej Izbie Lekarskiej w Gdańsku	616004
	Komisja Bioetyczna przy Okręgowej Izbie Lekarskiej w Łodzi	616007
	Niezależna Komisja Bioetyczna do spraw Badań Naukowych przy Gdańskim Uniwersytecie Medycznym	616001
Singapore	SingHealth Centralised IRB	702004, 702006
South Korea	IRB of The Catholic University of Korea, Seoul St. Mary's Hospital	410002
	IRB of Eong-A University Hospital	410003
	IRB of Samsung Medical Center	410005
	IRB of Seoul National University Hospital	410007
	IRB of Severance Hospital	410008
Spain	Comité Ético de Investigación Clínica con Medicamentos del Hospital Universitari Vall d’Hebron	724002, 724003, 724004, 724006, 724008, 724010, 724012
Taiwan	Chang Gung Medical Foundation IRB	158009
	IRB of Koo Foundation Sun Yat-Sen Cancer Center	158006
	IRB of National Cheng Kung University Hospital	158001
	Research Ethics Committee China Medical University & Hospital	158003
	Tri-Service General Hospital IRB	158002
UK	Plymouth University School of Medicine – Derriford Hospital Ethics Committee	826010
	Royal Cornwall Hospital Ethics Committee	826009
USA	The University of Iowa IRB	840027
	The University of Texas Southwestern Medical Center Human Research Protection Program IRB	840019
	WCG IRB	840013, 840028
