# Supplementary material for: Odronextamab monotherapy in patients with relapsed/refractory diffuse large B cell lymphoma: primary efficacy and safety analysis in phase 2 ELM-2 trial
Source: Nat Cancer. 2025 Mar 17;6(3):528–39. doi: 10.1038/s43018-025-00921-6 (PMC12003196; doi:10.1038/s43018-025-00921-6)
Supplement: Supplementary file 7 — Statistical source data. [file 43018_2025_921_MOESM7_ESM.xlsx]

## Sheet: Figure 1
SUBJID	TR01PG1N	TR01PG1	BESTPCHG	BESTRSP	BESTRSPN	BESTPCHGC	DUMMY	SUBJPICT
001	5	DLBCL 160 mg	100	PD	4	100.0	All Patients	001
002	5	DLBCL 160 mg	100	PD	4	100.0	All Patients	002
003	5	DLBCL 160 mg	100	PD	4	100.0	All Patients	003
004	5	DLBCL 160 mg	88.3	CR/PR	1	88.3	All Patients	004
005	5	DLBCL 160 mg	69.9	PD	4	69.9	All Patients	005
006	5	DLBCL 160 mg	68	PD	4	68.0	All Patients	006
007	5	DLBCL 160 mg	63.1	PD	4	63.1	All Patients	007
008	5	DLBCL 160 mg	50.7	PD	4	50.7	All Patients	008
009	5	DLBCL 160 mg	46.9	PD	4	46.9	All Patients	009
010	5	DLBCL 160 mg	40.2	PD	4	40.2	All Patients	010
011	5	DLBCL 160 mg	40	SD	3	40.0	All Patients	011
012	5	DLBCL 160 mg	20.9	SD	3	20.9	All Patients	012
013	5	DLBCL 160 mg	17.8	SD	3	17.8	All Patients	013
014	5	DLBCL 160 mg	16.7	SD	3	16.7	All Patients	014
015	5	DLBCL 160 mg	12.1	PD	4	12.1	All Patients	015
016	5	DLBCL 160 mg	11.5	PD	4	11.5	All Patients	016
017	5	DLBCL 160 mg	10.2	PD	4	10.2	All Patients	017
018	5	DLBCL 160 mg	5.8	PD	4	5.8	All Patients	018
019	5	DLBCL 160 mg	0	PD	4	0.0	All Patients	019
020	5	DLBCL 160 mg	-15.6	PD	4	-15.6	All Patients	020
021	5	DLBCL 160 mg	-30.5	PD	4	-30.5	All Patients	021
022	5	DLBCL 160 mg	-34.6	PD	4	-34.6	All Patients	022
023	5	DLBCL 160 mg	-36.9	CR/PR	1	-36.9	All Patients	023
024	5	DLBCL 160 mg	-37.3	PD	4	-37.3	All Patients	024
025	5	DLBCL 160 mg	-39	SD	3	-39.0	All Patients	025
026	5	DLBCL 160 mg	-41	CR/PR	1	-41.0	All Patients	026
027	5	DLBCL 160 mg	-44.8	SD	3	-44.8	All Patients	027
028	5	DLBCL 160 mg	-45.1	CR/PR	1	-45.1	All Patients	028
029	5	DLBCL 160 mg	-51.3	CR/PR	1	-51.3	All Patients	029
030	5	DLBCL 160 mg	-51.5	CR/PR	1	-51.5	All Patients	030
031	5	DLBCL 160 mg	-60.5	CR/PR	1	-60.5	All Patients	031
032	5	DLBCL 160 mg	-63	CR/PR	1	-63.0	All Patients	032
033	5	DLBCL 160 mg	-66.6	SD	3	-66.6	All Patients	033
034	5	DLBCL 160 mg	-68.2	CR/PR	1	-68.2	All Patients	034
035	5	DLBCL 160 mg	-69	CR/PR	1	-69.0	All Patients	035
036	5	DLBCL 160 mg	-71.8	CR/PR	1	-71.8	All Patients	036
037	5	DLBCL 160 mg	-74	CR/PR	1	-74.0	All Patients	037
038	5	DLBCL 160 mg	-75.1	PD	4	-75.1	All Patients	038
039	5	DLBCL 160 mg	-77.6	CR/PR	1	-77.6	All Patients	039
040	5	DLBCL 160 mg	-79.6	CR/PR	1	-79.6	All Patients	040
041	5	DLBCL 160 mg	-80.4	CR/PR	1	-80.4	All Patients	041
042	5	DLBCL 160 mg	-80.9	CR/PR	1	-80.9	All Patients	042
043	5	DLBCL 160 mg	-82.4	CR/PR	1	-82.4	All Patients	043
044	5	DLBCL 160 mg	-82.5	CR/PR	1	-82.5	All Patients	044
045	5	DLBCL 160 mg	-83.3	CR/PR	1	-83.3	All Patients	045
046	5	DLBCL 160 mg	-83.4	CR/PR	1	-83.4	All Patients	046
047	5	DLBCL 160 mg	-83.7	CR/PR	1	-83.7	All Patients	047
048	5	DLBCL 160 mg	-83.8	PD	4	-83.8	All Patients	048
049	5	DLBCL 160 mg	-85.3	CR/PR	1	-85.3	All Patients	049
050	5	DLBCL 160 mg	-85.5	PD	4	-85.5	All Patients	050
051	5	DLBCL 160 mg	-85.9	CR/PR	1	-85.9	All Patients	051
052	5	DLBCL 160 mg	-86.4	CR/PR	1	-86.4	All Patients	052
053	5	DLBCL 160 mg	-87.1	CR/PR	1	-87.1	All Patients	053
054	5	DLBCL 160 mg	-88.6	CR/PR	1	-88.6	All Patients	054
055	5	DLBCL 160 mg	-88.6	CR/PR	1	-88.6	All Patients	055
056	5	DLBCL 160 mg	-88.9	CR/PR	1	-88.9	All Patients	056
057	5	DLBCL 160 mg	-89.2	SD	3	-89.2	All Patients	057
058	5	DLBCL 160 mg	-89.5	CR/PR	1	-89.5	All Patients	058
059	5	DLBCL 160 mg	-91.1	CR/PR	1	-91.1	All Patients	059
060	5	DLBCL 160 mg	-91.2	CR/PR	1	-91.2	All Patients	060
061	5	DLBCL 160 mg	-91.5	CR/PR	1	-91.5	All Patients	061
062	5	DLBCL 160 mg	-91.5	CR/PR	1	-91.5	All Patients	062
063	5	DLBCL 160 mg	-91.9	CR/PR	1	-91.9	All Patients	063
064	5	DLBCL 160 mg	-92.9	CR/PR	1	-92.9	All Patients	064
065	5	DLBCL 160 mg	-93.5	CR/PR	1	-93.5	All Patients	065
066	5	DLBCL 160 mg	-93.5	CR/PR	1	-93.5	All Patients	066
067	5	DLBCL 160 mg	-94.2	CR/PR	1	-94.2	All Patients	067
068	5	DLBCL 160 mg	-96.3	CR/PR	1	-96.3	All Patients	068
069	5	DLBCL 160 mg	-96.6	CR/PR	1	-96.6	All Patients	069
070	5	DLBCL 160 mg	-96.8	CR/PR	1	-96.8	All Patients	070
071	5	DLBCL 160 mg	-97.9	CR/PR	1	-97.9	All Patients	071
072	5	DLBCL 160 mg	-97.9	CR/PR	1	-97.9	All Patients	072
073	5	DLBCL 160 mg	-98.5	CR/PR	1	-98.5	All Patients	073
074	5	DLBCL 160 mg	-98.8	CR/PR	1	-98.8	All Patients	074
075	5	DLBCL 160 mg	-98.8	CR/PR	1	-98.8	All Patients	075
076	5	DLBCL 160 mg	-99	CR/PR	1	-99.0	All Patients	076
077	5	DLBCL 160 mg	-99.1	CR/PR	1	-99.1	All Patients	077
078	5	DLBCL 160 mg	-99.7	CR/PR	1	-99.7	All Patients	078
079	5	DLBCL 160 mg	-99.8	CR/PR	1	-99.8	All Patients	079
080	5	DLBCL 160 mg	-100	CR/PR	1	-100.0	All Patients	080
081	5	DLBCL 160 mg	-100	CR/PR	1	-100.0	All Patients	081
082	5	DLBCL 160 mg	-100	CR/PR	1	-100.0	All Patients	082
083	5	DLBCL 160 mg	-100	CR/PR	1	-100.0	All Patients	083
084	5	DLBCL 160 mg	-100	CR/PR	1	-100.0	All Patients	084
085	5	DLBCL 160 mg	-100	CR/PR	1	-100.0	All Patients	085
086	5	DLBCL 160 mg	-100	CR/PR	1	-100.0	All Patients	086
087	5	DLBCL 160 mg	-100	CR/PR	1	-100.0	All Patients	087
088	5	DLBCL 160 mg	-100	CR/PR	1	-100.0	All Patients	088
089	5	DLBCL 160 mg	-100	CR/PR	1	-100.0	All Patients	089
090	5	DLBCL 160 mg	-100	CR/PR	1	-100.0	All Patients	090
