# Supplementary material for: Odronextamab monotherapy in patients with relapsed/refractory diffuse large B cell lymphoma: primary efficacy and safety analysis in phase 2 ELM-2 trial
Source: Nat Cancer. 2025 Mar 17;6(3):528–39. doi: 10.1038/s43018-025-00921-6 (PMC12003196; doi:10.1038/s43018-025-00921-6)
Supplement: Supplementary file 8 — Statistical source data. [file 43018_2025_921_MOESM8_ESM.xlsx]

## Sheet: Figure 2
Forest plot for ORR by subgroup per Independent Central Reviewers (Efficacy Analysis Set)
DLBCL 160 mg patients who had opportunity for response assessment at 12 weeks
	No. of patients, n (%)	ORR, %	95% CI
All patients	127 (100)	52	42.9, 60.9
Age Group
<65	54 (42.5)	48.1	34.3, 62.2
>= 65 and <75	43 (33.9)	58.1	42.1, 73.0
>= 75	30 (23.6)	50	31.3, 68.7
Bulky Disease
Yes	28 (22.0)	32.1	15.9, 52.4
No	99 (78.0)	57.6	47.2, 67.5
Cell of Origin
Germinal Center B-Cell-like (GCB) DLBCL	43 (33.9)	53.5	37.7, 68.8
Activated B-Cell-like DLBCL/Non-GCB	56 (44.1)	55.4	41.5, 68.7
Unclassified DLBCL	4 (3.1)	50	6.8, 93.2
Missing	24 (18.9)	41.7	22.1, 63.4
DLBCL Subtype
DLBCL, denovo	96 (75.6)	50	39.6, 60.4
DLBCL, transformed (Richter)	7 (5.5)	42.9	9.9, 81.6
DLBCL, transformed (non-Richter)	24 (18.9)	62.5	40.6, 81.2
Double or Triple Hit
Triple Hit	12 (9.4)	25	5.5, 57.2
Double Hit	13 (10.2)	38.5	13.9, 68.4
Not Applicable	99 (78.0)	55.6	45.2, 65.5
International Prognostic Index
Low (0-1)	19 (15.0)	84.2	60.4, 96.6
Low Intermediate (2)	36 (28.3)	63.9	46.2, 79.2
High Intermediate (3)	41 (32.3)	39	24.2, 55.5
High (4-5)	30 (23.6)	33.3	17.3, 52.8
Prior Line of therapies
<=2	67 (52.8)	56.7	44.0, 68.8
>2	60 (47.2)	46.7	33.7, 60.0
Prior ASCT
Yes	22 (17.3)	68.2	45.1, 86.1
No	105 (82.7)	48.6	38.7, 58.5
Refractory to last prior therapy
Yes	110 (86.6)	47.3	37.7, 57.0
No	17 (13.4)	82.4	56.6, 96.2
Refractory to anti-CD20 therapy
Yes	99 (78.0)	44.4	34.5, 54.8
No	28 (22.0)	78.6	59.0, 91.7
Double refractory
Yes	82 (64.6)	40.2	29.6, 51.7
No	45 (35.4)	73.3	58.1, 85.4
