# Supplementary material for: Odronextamab monotherapy in patients with relapsed/refractory diffuse large B cell lymphoma: primary efficacy and safety analysis in phase 2 ELM-2 trial
Source: Nat Cancer. 2025 Mar 17;6(3):528–39. doi: 10.1038/s43018-025-00921-6 (PMC12003196; doi:10.1038/s43018-025-00921-6)
Supplement: Supplementary file 9 — Statistical source data. [file 43018_2025_921_MOESM9_ESM.xlsx]

## Sheet: Fig 3A. PFS (all pts)
STRATUM	ARMN	AVALMN	CENSOR	SURVIVAL	FAILURE	STDERR	FAILED	LEFT	SURVIVAL_RETAIN	SURVIVAL_NEW	ARM	FREQUENCY	FREQ_C	SDLOW	SDHIGH
1	5	0		1	0	0	0	127	1	1	160 mg	127	127	1	1
1	5	0.0328542	1	1			0	126	1	1	160 mg
1	5	0.0328542	1	1			0	125	1	1	160 mg
1	5	0.0328542	1	1			0	124	1	1	160 mg
1	5	0.0328542	1	1			0	123	1	1	160 mg
1	5	0.0328542	1	1			0	122	1	1	160 mg
1	5	0.0328542	1	1			0	121	1	1	160 mg
1	5	0.0328542	1	1			0	120	1	1	160 mg
1	5	0.0328542	1	1			0	119	1	1	160 mg
1	5	0.164271	0	0.991597	0.00840336	0.00836798	1	118	0.991597	0.991597	160 mg			0.983229	0.999965
1	5	0.197125	0	0.983193	0.0168067	0.0117839	2	117	0.983193	0.983193	160 mg			0.971409	0.994977
1	5	0.262834	0	0.97479	0.0252101	0.0143704	3	116	0.97479	0.97479	160 mg			0.96042	0.98916
1	5	0.328542	0	0.966387	0.0336134	0.0165218	4	115	0.966387	0.966387	160 mg			0.949865	0.982908
1	5	0.492813	0	0.957983	0.0420168	0.0183915	5	114	0.957983	0.957983	160 mg			0.939592	0.976375
1	5	0.525667	0	0.94958	0.0504202	0.0200583	6	113	0.94958	0.94958	160 mg			0.929522	0.969638
1	5	0.62423	0	0.941176	0.0588235	0.0215694	7	112	0.941176	0.941176	160 mg			0.919607	0.962746
1	5	0.689938	0	0.932773	0.0672269	0.0229555	8	111	0.932773	0.932773	160 mg			0.909818	0.955729
1	5	0.788501	0	0.92437	0.0756303	0.024238	9	110	0.92437	0.92437	160 mg			0.900132	0.948608
1	5	0.821355	0	0.915966	0.0840336	0.0254327	10	109	0.915966	0.915966	160 mg			0.890534	0.941399
1	5	0.854209	0	0.907563	0.092437	0.0265514	11	108	0.907563	0.907563	160 mg			0.881012	0.934114
1	5	0.887064	0	0.89916	0.10084	0.0276034	12	107	0.89916	0.89916	160 mg			0.871556	0.926763
1	5	0.919918	0	0.89916			13	106	0.89916	0.89916	160 mg
1	5	0.919918	0	0.882353	0.117647	0.0295351	14	105	0.882353	0.882353	160 mg			0.852818	0.911888
1	5	0.952772	0	0.87395	0.12605	0.0304258	15	104	0.87395	0.87395	160 mg			0.843524	0.904375
1	5	1.01848	0	0.87395			16	103	0.87395	0.87395	160 mg
1	5	1.01848	0	0.857143	0.142857	0.0320778	17	102	0.857143	0.857143	160 mg			0.825065	0.889221
1	5	1.05133	0	0.848739	0.151261	0.0328455	18	101	0.848739	0.848739	160 mg			0.815894	0.881585
1	5	1.1499	0	0.840336	0.159664	0.0335781	19	100	0.840336	0.840336	160 mg			0.806758	0.873914
1	5	1.18275	0	0.831933	0.168067	0.0342777	20	99	0.831933	0.831933	160 mg			0.797655	0.866211
1	5	1.28131	0	0.823529	0.176471	0.0349464	21	98	0.823529	0.823529	160 mg			0.788583	0.858476
1	5	1.34702	0	0.815126	0.184874	0.0355858	22	97	0.815126	0.815126	160 mg			0.77954	0.850712
1	5	1.41273	0	0.806723	0.193277	0.0361975	23	96	0.806723	0.806723	160 mg			0.770525	0.84292
1	5	1.47844	0	0.806723			24	95	0.806723	0.806723	160 mg
1	5	1.47844	0	0.789916	0.210084	0.0373434	25	94	0.789916	0.789916	160 mg			0.752573	0.827259
1	5	1.87269	0	0.781513	0.218487	0.0378798	26	93	0.781513	0.781513	160 mg			0.743633	0.819392
1	5	1.9384	0	0.773109	0.226891	0.0383933	27	92	0.773109	0.773109	160 mg			0.734716	0.811503
1	5	1.97125	0	0.764706	0.235294	0.0388847	28	91	0.764706	0.764706	160 mg			0.725821	0.803591
1	5	2.29979	0	0.756303	0.243697	0.039355	29	90	0.756303	0.756303	160 mg			0.716948	0.795658
1	5	2.3655	0	0.747899	0.252101	0.0398048	30	89	0.747899	0.747899	160 mg			0.708094	0.787704
1	5	2.46407	0	0.739496	0.260504	0.0402348	31	88	0.739496	0.739496	160 mg			0.699261	0.779731
1	5	2.49692	0	0.731092	0.268908	0.0406457	32	87	0.731092	0.731092	160 mg			0.690447	0.771738
1	5	2.56263	0	0.731092			33	86	0.731092	0.731092	160 mg
1	5	2.56263	0	0.731092			34	85	0.731092	0.731092	160 mg
1	5	2.56263	0	0.705882	0.294118	0.0417689	35	84	0.705882	0.705882	160 mg			0.664113	0.747651
1	5	2.56263	1	0.705882			35	83	0.705882	0.705882	160 mg
1	5	2.59548	0	0.705882			36	82	0.705882	0.705882	160 mg
1	5	2.59548	0	0.688873	0.311127	0.0424588	37	81	0.688873	0.688873	160 mg			0.646414	0.731332
1	5	2.62834	0	0.688873			38	80	0.688873	0.688873	160 mg
1	5	2.62834	0	0.671864	0.328136	0.0430802	39	79	0.671864	0.671864	160 mg			0.628784	0.714944
1	5	2.66119	0	0.671864			40	78	0.671864	0.671864	160 mg
1	5	2.66119	0	0.671864			41	77	0.671864	0.671864	160 mg
1	5	2.66119	0	0.64635	0.35365	0.0438905	42	76	0.64635	0.64635	160 mg			0.60246	0.690241
1	5	2.7269	0	0.637845	0.362155	0.0441292	43	75	0.637845	0.637845	160 mg			0.593716	0.681975
1	5	2.79261	0	0.637845			44	74	0.637845	0.637845	160 mg
1	5	2.79261	0	0.620836	0.379164	0.0445613	45	73	0.620836	0.620836	160 mg			0.576275	0.665398
1	5	2.85832	1	0.620836			45	72	0.620836	0.620836	160 mg
	5	3									160 mg	72	72
1	5	3.31828	0	0.612214	0.387786	0.0447689	46	71	0.612214	0.612214	160 mg			0.567445	0.656982
1	5	3.35113	0	0.603591	0.396409	0.0449611	47	70	0.603591	0.603591	160 mg			0.55863	0.648552
1	5	3.41684	0	0.594968	0.405032	0.0451381	48	69	0.594968	0.594968	160 mg			0.54983	0.640106
1	5	3.64682	0	0.586345	0.413655	0.0453	49	68	0.586345	0.586345	160 mg			0.541045	0.631645
1	5	3.84394	0	0.577723	0.422277	0.0454471	50	67	0.577723	0.577723	160 mg			0.532276	0.62317
1	5	4.00821	0	0.5691	0.4309	0.0455794	51	66	0.5691	0.5691	160 mg			0.523521	0.614679
1	5	4.20534	0	0.5691			52	65	0.5691	0.5691	160 mg
1	5	4.20534	0	0.551854	0.448146	0.0458004	53	64	0.551854	0.551854	160 mg			0.506054	0.597655
1	5	4.23819	0	0.551854			54	63	0.551854	0.551854	160 mg
1	5	4.23819	0	0.534609	0.465391	0.0459639	55	62	0.534609	0.534609	160 mg			0.488645	0.580573
1	5	4.3039	1	0.534609			55	61	0.534609	0.534609	160 mg
1	5	4.33676	0	0.534609			56	60	0.534609	0.534609	160 mg
1	5	4.33676	0	0.517081	0.482919	0.0460977	57	59	0.517081	0.517081	160 mg			0.470983	0.563179
1	5	4.36961	0	0.508317	0.491683	0.0461419	58	58	0.508317	0.508317	160 mg			0.462175	0.554459
1	5	4.40246	0	0.508317			59	57	0.508317	0.508317	160 mg
1	5	4.40246	0	0.490789	0.509211	0.0461855	60	56	0.490789	0.490789	160 mg			0.444603	0.536974
1	5	4.40246	1	0.490789			60	55	0.490789	0.490789	160 mg
1	5	4.46817	0	0.490789			61	54	0.490789	0.490789	160 mg
1	5	4.46817	0	0.472942	0.527058	0.0461979	62	53	0.472942	0.472942	160 mg			0.426744	0.51914
1	5	4.46817	1	0.472942			62	52	0.472942	0.472942	160 mg
1	5	4.53388	0	0.463847	0.536153	0.0461961	63	51	0.463847	0.463847	160 mg			0.417651	0.510043
1	5	4.6653	0	0.463847			64	50	0.463847	0.463847	160 mg
1	5	4.6653	0	0.445657	0.554343	0.0461404	65	49	0.445657	0.445657	160 mg			0.399516	0.491797
1	5	4.6653	1	0.445657			65	48	0.445657	0.445657	160 mg
1	5	4.76386	0	0.436372	0.563628	0.0461038	66	47	0.436372	0.436372	160 mg			0.390268	0.482476
1	5	5.58522	0	0.427088	0.572912	0.0460482	67	46	0.427088	0.427088	160 mg			0.381039	0.473136
1	5	5.8152	0	0.417803	0.582197	0.0459737	68	45	0.417803	0.417803	160 mg			0.371829	0.463777
1	5	5.8809	0	0.408519	0.591481	0.04588	69	44	0.408519	0.408519	160 mg			0.362639	0.454399
	5	6									160 mg	44	44
1	5	6.17659	0	0.399234	0.600766	0.045767	70	43	0.399234	0.399234	160 mg			0.353467	0.445001
1	5	6.47228	0	0.399234			71	42	0.399234	0.399234	160 mg
1	5	6.47228	0	0.380665	0.619335	0.0454829	72	41	0.380665	0.380665	160 mg			0.335182	0.426148
1	5	6.53799	0	0.371381	0.628619	0.0453112	73	40	0.371381	0.371381	160 mg			0.326069	0.416692
1	5	6.83368	0	0.362096	0.637904	0.0451197	74	39	0.362096	0.362096	160 mg			0.316976	0.407216
1	5	7.49076	0	0.352812	0.647188	0.0449078	75	38	0.352812	0.352812	160 mg			0.307904	0.397719
1	5	7.78645	0	0.343527	0.656473	0.0446755	76	37	0.343527	0.343527	160 mg			0.298851	0.388203
1	5	7.8193	0	0.334242	0.665758	0.0444224	77	36	0.334242	0.334242	160 mg			0.28982	0.378665
	5	9									160 mg	36	36
1	5	9.56057	0	0.324958	0.675042	0.044148	78	35	0.324958	0.324958	160 mg			0.28081	0.369106
1	5	10.152	1	0.324958			78	34	0.324958	0.324958	160 mg
1	5	11.2361	0	0.3154	0.6846	0.0438719	79	33	0.3154	0.3154	160 mg			0.271528	0.359272
1	5	11.4004	0	0.305843	0.694157	0.0435711	80	32	0.305843	0.305843	160 mg			0.262272	0.349414
1	5	11.6961	0	0.296285	0.703715	0.043245	81	31	0.296285	0.296285	160 mg			0.25304	0.33953
	5	12									160 mg	31	31
1	5	12.4189	1	0.296285			81	30	0.296285	0.296285	160 mg
1	5	12.4189	1	0.296285			81	29	0.296285	0.296285	160 mg
1	5	12.7146	0	0.286068	0.713932	0.0429437	82	28	0.286068	0.286068	160 mg			0.243125	0.329012
1	5	13.1745	0	0.275852	0.724148	0.042608	83	27	0.275852	0.275852	160 mg			0.233244	0.31846
1	5	13.7988	1	0.275852			83	26	0.275852	0.275852	160 mg
1	5	14.2587	1	0.275852			83	25	0.275852	0.275852	160 mg
1	5	14.5216	1	0.275852			83	24	0.275852	0.275852	160 mg
1	5	14.8172	1	0.275852			83	23	0.275852	0.275852	160 mg
1	5	14.9815	1	0.275852			83	22	0.275852	0.275852	160 mg
	5	15									160 mg	22	22
1	5	16.3614	0	0.263313	0.736687	0.0424762	84	21	0.263313	0.263313	160 mg			0.220837	0.305789
1	5	17.117	0	0.250774	0.749226	0.0422637	85	20	0.250774	0.250774	160 mg			0.208511	0.293038
1	5	17.117	1	0.250774			85	19	0.250774	0.250774	160 mg
1	5	17.1828	0	0.237576	0.762424	0.0420497	86	18	0.237576	0.237576	160 mg			0.195526	0.279625
	5	18									160 mg	18	18
1	5	19.8111	0	0.224377	0.775623	0.0417337	87	17	0.224377	0.224377	160 mg			0.182643	0.266111
1	5	20.3696	0	0.211178	0.788822	0.0413132	88	16	0.211178	0.211178	160 mg			0.169865	0.252492
1	5	20.4353	1	0.211178			88	15	0.211178	0.211178	160 mg
	5	21									160 mg	15	15
1	5	23.0637	1	0.211178			88	14	0.211178	0.211178	160 mg
	5	24									160 mg	14	14
1	5	26.6776	1	0.211178			88	13	0.211178	0.211178	160 mg
	5	27									160 mg	13	13
1	5	27.269	0	0.194934	0.805066	0.0412053	89	12	0.194934	0.194934	160 mg			0.153729	0.236139
1	5	28.2875	1	0.194934			89	11	0.194934	0.194934	160 mg
1	5	29.8645	1	0.194934			89	10	0.194934	0.194934	160 mg
	5	30									160 mg	10	10
1	5	30.0287	1	0.194934			89	9	0.194934	0.194934	160 mg
1	5	31.1458	0	0.173275	0.826725	0.0419349	90	8	0.173275	0.173275	160 mg			0.13134	0.215209
1	5	32.5257	1	0.173275			90	7	0.173275	0.173275	160 mg
1	5	32.6242	1	0.173275			90	6	0.173275	0.173275	160 mg
1	5	32.9199	1	0.173275			90	5	0.173275	0.173275	160 mg
	5	33									160 mg	5	5
1	5	33.9384	1	0.173275			90	4	0.173275	0.173275	160 mg
1	5	34.2012	1	0.173275			90	3	0.173275	0.173275	160 mg
1	5	34.5626	1	0.173275			90	2	0.173275	0.173275	160 mg
1	5	35.8439	1	0.173275			90	1	0.173275	0.173275	160 mg
	5	36									160 mg	1	1
1	5	38.4394	1	0.173275			90	0	0.173275	0.173275	160 mg
	5	39									160 mg	0	0

## Sheet: Fig 3A. PFS in pts with PR, CR
STRATUM	ARMN	AVALMN	CENSOR	SURVIVAL	FAILURE	STDERR	FAILED	LEFT	SURVIVAL_RETAIN	SURVIVAL_NEW	ARM	FREQUENCY	FREQ_C	SDLOW	SDHIGH
1	1	0		1	0	0	0	40	1	1	CR Patients	40	40	1	1
	1	3									CR Patients	40	40
1	1	3.41684	0	0.975	0.025	0.0246855	1	39	0.975	0.975	CR Patients			0.950314	0.999686
1	1	3.64682	0	0.95	0.05	0.0344601	2	38	0.95	0.95	CR Patients			0.91554	0.98446
1	1	4.40246	0	0.925	0.075	0.0416458	3	37	0.925	0.925	CR Patients			0.883354	0.966646
1	1	4.76386	0	0.9	0.1	0.0474342	4	36	0.9	0.9	CR Patients			0.852566	0.947434
1	1	5.58522	0	0.875	0.125	0.0522913	5	35	0.875	0.875	CR Patients			0.822709	0.927291
	1	6									CR Patients	35	35
1	1	6.47228	0	0.85	0.15	0.0564579	6	34	0.85	0.85	CR Patients			0.793542	0.906458
1	1	6.53799	0	0.825	0.175	0.0600781	7	33	0.825	0.825	CR Patients			0.764922	0.885078
1	1	6.83368	0	0.8	0.2	0.0632456	8	32	0.8	0.8	CR Patients			0.736754	0.863246
1	1	7.49076	0	0.775	0.225	0.0660256	9	31	0.775	0.775	CR Patients			0.708974	0.841026
1	1	7.78645	0	0.75	0.25	0.0684653	10	30	0.75	0.75	CR Patients			0.681535	0.818465
	1	9									CR Patients	30	30
1	1	10.152	1	0.75			10	29	0.75	0.75	CR Patients
1	1	11.2361	0	0.724138	0.275862	0.0708208	11	28	0.724138	0.724138	CR Patients			0.653317	0.794959
1	1	11.4004	0	0.698276	0.301724	0.0728607	12	27	0.698276	0.698276	CR Patients			0.625415	0.771137
1	1	11.6961	0	0.672414	0.327586	0.074611	13	26	0.672414	0.672414	CR Patients			0.597803	0.747025
	1	12									CR Patients	26	26
1	1	12.4189	1	0.672414			13	25	0.672414	0.672414	CR Patients
1	1	12.7146	0	0.645517	0.354483	0.0763207	14	24	0.645517	0.645517	CR Patients			0.569197	0.721838
1	1	13.1745	0	0.618621	0.381379	0.0777357	15	23	0.618621	0.618621	CR Patients			0.540885	0.696356
1	1	13.7988	1	0.618621			15	22	0.618621	0.618621	CR Patients
1	1	14.2587	1	0.618621			15	21	0.618621	0.618621	CR Patients
1	1	14.5216	1	0.618621			15	20	0.618621	0.618621	CR Patients
1	1	14.8172	1	0.618621			15	19	0.618621	0.618621	CR Patients
1	1	14.9815	1	0.618621			15	18	0.618621	0.618621	CR Patients
	1	15									CR Patients	18	18
1	1	16.3614	0	0.584253	0.415747	0.0806573	16	17	0.584253	0.584253	CR Patients			0.503596	0.66491
1	1	17.117	1	0.584253			16	16	0.584253	0.584253	CR Patients
1	1	17.1828	0	0.547737	0.452263	0.0834738	17	15	0.547737	0.547737	CR Patients			0.464263	0.631211
	1	18									CR Patients	15	15
1	1	19.8111	0	0.511221	0.488779	0.0855237	18	14	0.511221	0.511221	CR Patients			0.425698	0.596745
1	1	20.3696	0	0.474705	0.525295	0.0868613	19	13	0.474705	0.474705	CR Patients			0.387844	0.561567
1	1	20.4353	1	0.474705			19	12	0.474705	0.474705	CR Patients
	1	21									CR Patients	12	12
1	1	23.0637	1	0.474705			19	11	0.474705	0.474705	CR Patients
	1	24									CR Patients	11	11
1	1	26.6776	1	0.474705			19	10	0.474705	0.474705	CR Patients
	1	27									CR Patients	10	10
1	1	28.2875	1	0.474705			19	9	0.474705	0.474705	CR Patients
1	1	29.8645	1	0.474705			19	8	0.474705	0.474705	CR Patients
	1	30									CR Patients	8	8
1	1	30.0287	1	0.474705			19	7	0.474705	0.474705	CR Patients
1	1	32.5257	1	0.474705			19	6	0.474705	0.474705	CR Patients
1	1	32.6242	1	0.474705			19	5	0.474705	0.474705	CR Patients
1	1	32.9199	1	0.474705			19	4	0.474705	0.474705	CR Patients
	1	33									CR Patients	4	4
1	1	33.9384	1	0.474705			19	3	0.474705	0.474705	CR Patients
1	1	34.2012	1	0.474705			19	2	0.474705	0.474705	CR Patients
1	1	35.8439	1	0.474705			19	1	0.474705	0.474705	CR Patients
	1	36									CR Patients	1	1
1	1	38.4394	1	0.474705			19	0	0.474705	0.474705	CR Patients
	1	39									CR Patients	0	0
2	2	0		1	0	0	0	26	1	1	PR Patients	26	26	1	1
2	2	2.59548	0	0.961538	0.0384615	0.0377146	1	25	0.961538	0.961538	PR Patients			0.923824	0.999253
	2	3									PR Patients	25	25
2	2	3.84394	0	0.923077	0.0769231	0.0522589	2	24	0.923077	0.923077	PR Patients			0.870818	0.975336
2	2	4.00821	0	0.884615	0.115385	0.0626563	3	23	0.884615	0.884615	PR Patients			0.821959	0.947272
2	2	4.23819	0	0.846154	0.153846	0.0707589	4	22	0.846154	0.846154	PR Patients			0.775395	0.916913
2	2	4.3039	1	0.846154			4	21	0.846154	0.846154	PR Patients
2	2	4.33676	0	0.846154			5	20	0.846154	0.846154	PR Patients
2	2	4.33676	0	0.765568	0.234432	0.0838831	6	19	0.765568	0.765568	PR Patients			0.681685	0.849451
2	2	4.36961	0	0.725275	0.274725	0.0886187	7	18	0.725275	0.725275	PR Patients			0.636656	0.813893
2	2	4.40246	0	0.684982	0.315018	0.0924027	8	17	0.684982	0.684982	PR Patients			0.592579	0.777384
2	2	4.40246	1	0.684982			8	16	0.684982	0.684982	PR Patients
2	2	4.46817	0	0.64217	0.35783	0.0960343	9	15	0.64217	0.64217	PR Patients			0.546136	0.738205
2	2	4.46817	1	0.64217			9	14	0.64217	0.64217	PR Patients
2	2	4.53388	0	0.596301	0.403699	0.0995281	10	13	0.596301	0.596301	PR Patients			0.496773	0.695829
2	2	4.6653	0	0.596301			11	12	0.596301	0.596301	PR Patients
2	2	4.6653	0	0.504562	0.495438	0.103213	12	11	0.504562	0.504562	PR Patients			0.401349	0.607776
2	2	4.6653	1	0.504562			12	10	0.504562	0.504562	PR Patients
2	2	5.8152	0	0.454106	0.545894	0.104499	13	9	0.454106	0.454106	PR Patients			0.349607	0.558606
	2	6									PR Patients	9	9
2	2	6.17659	0	0.40365	0.59635	0.104361	14	8	0.40365	0.40365	PR Patients			0.299289	0.508011
2	2	6.47228	0	0.353194	0.646806	0.102792	15	7	0.353194	0.353194	PR Patients			0.250402	0.455986
2	2	7.8193	0	0.302737	0.697263	0.0997249	16	6	0.302737	0.302737	PR Patients			0.203013	0.402462
	2	9									PR Patients	6	6
2	2	9.56057	0	0.252281	0.747719	0.0950148	17	5	0.252281	0.252281	PR Patients			0.157266	0.347296
	2	12									PR Patients	5	5
2	2	12.4189	1	0.252281			17	4	0.252281	0.252281	PR Patients
	2	15									PR Patients	4	4
2	2	17.117	0	0.189211	0.810789	0.0897861	18	3	0.189211	0.189211	PR Patients			0.0994248	0.278997
	2	18									PR Patients	3	3
	2	21									PR Patients	3	3
	2	24									PR Patients	3	3
	2	27									PR Patients	3	3
2	2	27.269	0	0.126141	0.873859	0.0789609	19	2	0.126141	0.126141	PR Patients			0.0471797	0.205101
	2	30									PR Patients	2	2
2	2	31.1458	0	0.0630703	0.93693	0.059562	20	1	0.0630703	0.0630703	PR Patients			0.00350827	0.122632
	2	33									PR Patients	1	1
2	2	34.5626	1	0.0630703			20	0	0.0630703	0.0630703	PR Patients
	2	36									PR Patients	0	0
	2	39									PR Patients	0	0

## Sheet: Fig 3B. OS (all pts)
STRATUM	ARMN	AVALMN	CENSOR	SURVIVAL	FAILURE	STDERR	FAILED	LEFT	SURVIVAL_RETAIN	SURVIVAL_NEW	ARM	FREQUENCY	FREQ_C	SDLOW	SDHIGH
1	5	0		1	0	0	0	127	1	1	160 mg	127	127	1	1
1	5	0.164271	1	1			0	126	1	1	160 mg
1	5	0.197125	0	0.992063	0.00793651	0.00790495	1	125	0.992063	0.992063	160 mg			0.984159	0.999968
1	5	0.262834	0	0.984127	0.015873	0.0111345	2	124	0.984127	0.984127	160 mg			0.972993	0.995261
1	5	0.328542	0	0.97619	0.0238095	0.0135818	3	123	0.97619	0.97619	160 mg			0.962609	0.989772
1	5	0.328542	1	0.97619			3	122	0.97619	0.97619	160 mg
1	5	0.394251	0	0.968189	0.0318111	0.015651	4	121	0.968189	0.968189	160 mg			0.952538	0.98384
1	5	0.459959	1	0.968189			4	120	0.968189	0.968189	160 mg
1	5	0.525667	0	0.960121	0.0398793	0.0174769	5	119	0.960121	0.960121	160 mg			0.942644	0.977598
1	5	0.62423	0	0.952052	0.0479476	0.0191018	6	118	0.952052	0.952052	160 mg			0.932951	0.971154
1	5	0.689938	1	0.952052			6	117	0.952052	0.952052	160 mg
1	5	0.689938	1	0.952052			6	116	0.952052	0.952052	160 mg
1	5	0.821355	0	0.943845	0.0561549	0.0206251	7	115	0.943845	0.943845	160 mg			0.92322	0.96447
1	5	0.854209	0	0.935638	0.0643623	0.0220183	8	114	0.935638	0.935638	160 mg			0.913619	0.957656
1	5	0.887064	0	0.92743	0.0725696	0.0233046	9	113	0.92743	0.92743	160 mg			0.904126	0.950735
1	5	0.919918	0	0.919223	0.080777	0.024501	10	112	0.919223	0.919223	160 mg			0.894722	0.943724
1	5	0.952772	1	0.919223			10	111	0.919223	0.919223	160 mg
1	5	1.05133	0	0.910942	0.0890582	0.0256417	11	110	0.910942	0.910942	160 mg			0.8853	0.936583
1	5	1.11704	0	0.90266	0.0973395	0.0267124	12	109	0.90266	0.90266	160 mg			0.875948	0.929373
1	5	1.1499	0	0.894379	0.105621	0.0277213	13	108	0.894379	0.894379	160 mg			0.866658	0.9221
1	5	1.18275	0	0.886098	0.113902	0.0286749	14	107	0.886098	0.886098	160 mg			0.857423	0.914773
1	5	1.31417	0	0.877817	0.122183	0.0295785	15	106	0.877817	0.877817	160 mg			0.848238	0.907395
1	5	1.31417	1	0.877817			15	105	0.877817	0.877817	160 mg
1	5	1.41273	0	0.869456	0.130544	0.0304554	16	104	0.869456	0.869456	160 mg			0.839001	0.899912
1	5	1.47844	0	0.869456			17	103	0.869456	0.869456	160 mg
1	5	1.47844	0	0.869456			18	102	0.869456	0.869456	160 mg
1	5	1.47844	0	0.844376	0.155624	0.0328393	19	101	0.844376	0.844376	160 mg			0.811537	0.877215
1	5	1.64271	1	0.844376			19	100	0.844376	0.844376	160 mg
1	5	1.83984	0	0.835932	0.164068	0.0335789	20	99	0.835932	0.835932	160 mg			0.802353	0.869511
1	5	1.87269	0	0.827488	0.172512	0.0342849	21	98	0.827488	0.827488	160 mg			0.793203	0.861773
1	5	1.9384	0	0.819045	0.180955	0.0349594	22	97	0.819045	0.819045	160 mg			0.784085	0.854004
1	5	1.97125	0	0.810601	0.189399	0.0356041	23	96	0.810601	0.810601	160 mg			0.774997	0.846205
1	5	2.20123	0	0.802157	0.197843	0.0362207	24	95	0.802157	0.802157	160 mg			0.765937	0.838378
1	5	2.46407	0	0.793713	0.206287	0.0368104	25	94	0.793713	0.793713	160 mg			0.756903	0.830524
1	5	2.56263	0	0.78527	0.21473	0.0373747	26	93	0.78527	0.78527	160 mg			0.747895	0.822644
1	5	2.59548	0	0.776826	0.223174	0.0379147	27	92	0.776826	0.776826	160 mg			0.738911	0.814741
1	5	2.62834	0	0.776826			28	91	0.776826	0.776826	160 mg
1	5	2.62834	0	0.759938	0.240062	0.0389255	29	90	0.759938	0.759938	160 mg			0.721013	0.798864
1	5	2.66119	0	0.759938			30	89	0.759938	0.759938	160 mg
1	5	2.66119	0	0.743051	0.256949	0.03985	31	88	0.743051	0.743051	160 mg			0.703201	0.782901
1	5	2.7269	1	0.743051			31	87	0.743051	0.743051	160 mg
	5	3									160 mg	87	87
1	5	3.28542	1	0.743051			31	86	0.743051	0.743051	160 mg
1	5	3.31828	0	0.734411	0.265589	0.0403125	32	85	0.734411	0.734411	160 mg			0.694098	0.774723
1	5	3.35113	0	0.725771	0.274229	0.0407536	33	84	0.725771	0.725771	160 mg			0.685017	0.766524
1	5	3.41684	0	0.71713	0.28287	0.0411741	34	83	0.71713	0.71713	160 mg			0.675956	0.758305
1	5	3.58111	0	0.70849	0.29151	0.0415747	35	82	0.70849	0.70849	160 mg			0.666916	0.750065
1	5	3.61396	0	0.69985	0.30015	0.0419559	36	81	0.69985	0.69985	160 mg			0.657894	0.741806
1	5	3.64682	0	0.69121	0.30879	0.0423182	37	80	0.69121	0.69121	160 mg			0.648892	0.733528
1	5	3.84394	0	0.68257	0.31743	0.0426622	38	79	0.68257	0.68257	160 mg			0.639908	0.725232
1	5	4.36961	0	0.67393	0.32607	0.0429881	39	78	0.67393	0.67393	160 mg			0.630942	0.716918
1	5	4.50103	0	0.66529	0.33471	0.0432966	40	77	0.66529	0.66529	160 mg			0.621993	0.708586
1	5	4.59959	0	0.65665	0.34335	0.0435879	41	76	0.65665	0.65665	160 mg			0.613062	0.700237
1	5	4.69815	0	0.648009	0.351991	0.0438623	42	75	0.648009	0.648009	160 mg			0.604147	0.691872
1	5	4.76386	0	0.639369	0.360631	0.0441203	43	74	0.639369	0.639369	160 mg			0.595249	0.68349
1	5	4.86242	1	0.639369			43	73	0.639369	0.639369	160 mg
1	5	4.99384	1	0.639369			43	72	0.639369	0.639369	160 mg
1	5	5.0924	1	0.639369			43	71	0.639369	0.639369	160 mg
1	5	5.58522	0	0.630364	0.369636	0.0444084	44	70	0.630364	0.630364	160 mg			0.585956	0.674772
1	5	5.8152	0	0.621359	0.378641	0.0446777	45	69	0.621359	0.621359	160 mg			0.576681	0.666037
1	5	5.8809	0	0.612354	0.387646	0.0449285	46	68	0.612354	0.612354	160 mg			0.567425	0.657282
	5	6									160 mg	68	68
1	5	6.07803	0	0.603349	0.396651	0.0451613	47	67	0.603349	0.603349	160 mg			0.558187	0.64851
1	5	6.47228	0	0.594343	0.405657	0.0453762	48	66	0.594343	0.594343	160 mg			0.548967	0.639719
1	5	6.83368	0	0.585338	0.414662	0.0455735	49	65	0.585338	0.585338	160 mg			0.539765	0.630912
1	5	6.96509	1	0.585338			49	64	0.585338	0.585338	160 mg
1	5	7.12936	0	0.576192	0.423808	0.0457699	50	63	0.576192	0.576192	160 mg			0.530422	0.621962
1	5	7.26078	0	0.567046	0.432954	0.0459481	51	62	0.567046	0.567046	160 mg			0.521098	0.612994
1	5	7.45791	0	0.5579	0.4421	0.0461083	52	61	0.5579	0.5579	160 mg			0.511792	0.604009
1	5	7.78645	0	0.548754	0.451246	0.0462506	53	60	0.548754	0.548754	160 mg			0.502504	0.595005
1	5	7.91786	0	0.539609	0.460391	0.0463752	54	59	0.539609	0.539609	160 mg			0.493233	0.585984
1	5	7.98357	0	0.530463	0.469537	0.0464823	55	58	0.530463	0.530463	160 mg			0.48398	0.576945
1	5	8.1807	0	0.521317	0.478683	0.046572	56	57	0.521317	0.521317	160 mg			0.474745	0.567889
1	5	8.67351	0	0.512171	0.487829	0.0466443	57	56	0.512171	0.512171	160 mg			0.465527	0.558815
1	5	8.73922	0	0.503025	0.496975	0.0466994	58	55	0.503025	0.503025	160 mg			0.456326	0.549724
	5	9									160 mg	55	55
1	5	9.16632	0	0.493879	0.506121	0.0467374	59	54	0.493879	0.493879	160 mg			0.447142	0.540616
1	5	9.29774	0	0.484733	0.515267	0.0467582	60	53	0.484733	0.484733	160 mg			0.437975	0.531491
1	5	9.56057	0	0.475587	0.524413	0.0467618	61	52	0.475587	0.475587	160 mg			0.428825	0.522349
1	5	11.1376	0	0.466441	0.533559	0.0467484	62	51	0.466441	0.466441	160 mg			0.419693	0.51319
1	5	11.4004	0	0.457295	0.542705	0.0467179	63	50	0.457295	0.457295	160 mg			0.410578	0.504013
1	5	11.6961	0	0.44815	0.55185	0.0466702	64	49	0.44815	0.44815	160 mg			0.401479	0.49482
1	5	11.7618	1	0.44815			64	48	0.44815	0.44815	160 mg
1	5	11.8932	0	0.44815			65	47	0.44815	0.44815	160 mg
1	5	11.8932	0	0.429477	0.570523	0.0465559	66	46	0.429477	0.429477	160 mg			0.382921	0.476033
	5	12									160 mg	46	46
1	5	12.7146	0	0.429477			67	45	0.429477	0.429477	160 mg
1	5	12.7146	0	0.410804	0.589196	0.0463663	68	44	0.410804	0.410804	160 mg			0.364437	0.45717
1	5	13.1745	0	0.401467	0.598533	0.046243	69	43	0.401467	0.401467	160 mg			0.355224	0.44771
1	5	13.3717	1	0.401467			69	42	0.401467	0.401467	160 mg
1	5	13.4374	0	0.391909	0.608091	0.0461193	70	41	0.391909	0.391909	160 mg			0.345789	0.438028
1	5	13.7988	1	0.391909			70	40	0.391909	0.391909	160 mg
1	5	13.963	1	0.391909			70	39	0.391909	0.391909	160 mg
1	5	14.1273	1	0.391909			70	38	0.391909	0.391909	160 mg
1	5	14.2587	1	0.391909			70	37	0.391909	0.391909	160 mg
1	5	14.6201	1	0.391909			70	36	0.391909	0.391909	160 mg
1	5	14.9158	1	0.391909			70	35	0.391909	0.391909	160 mg
	5	15									160 mg	35	35
1	5	15.9014	1	0.391909			70	34	0.391909	0.391909	160 mg
1	5	15.9343	1	0.391909			70	33	0.391909	0.391909	160 mg
1	5	15.9343	1	0.391909			70	32	0.391909	0.391909	160 mg
1	5	15.9671	1	0.391909			70	31	0.391909	0.391909	160 mg
1	5	16.3285	1	0.391909			70	30	0.391909	0.391909	160 mg
1	5	16.6899	1	0.391909			70	29	0.391909	0.391909	160 mg
1	5	16.7228	1	0.391909			70	28	0.391909	0.391909	160 mg
1	5	16.9528	0	0.377912	0.622088	0.0465477	71	27	0.377912	0.377912	160 mg			0.331364	0.424459
1	5	17.1499	1	0.377912			71	26	0.377912	0.377912	160 mg
1	5	17.1828	0	0.363377	0.636623	0.046972	72	25	0.363377	0.363377	160 mg			0.316405	0.410349
1	5	17.5113	1	0.363377			72	24	0.363377	0.363377	160 mg
	5	18									160 mg	24	24
1	5	19.8111	0	0.348236	0.651764	0.0473922	73	23	0.348236	0.348236	160 mg			0.300844	0.395628
1	5	20.3696	0	0.333095	0.666905	0.0476889	74	22	0.333095	0.333095	160 mg			0.285406	0.380784
1	5	20.5667	1	0.333095			74	21	0.333095	0.333095	160 mg
	5	21									160 mg	21	21
1	5	21.8152	1	0.333095			74	20	0.333095	0.333095	160 mg
1	5	22.0452	1	0.333095			74	19	0.333095	0.333095	160 mg
1	5	22.538	0	0.315564	0.684436	0.048294	75	18	0.315564	0.315564	160 mg			0.26727	0.363858
1	5	23.1951	1	0.315564			75	17	0.315564	0.315564	160 mg
	5	24									160 mg	17	17
	5	27									160 mg	17	17
1	5	27.269	0	0.297001	0.702999	0.0488906	76	16	0.297001	0.297001	160 mg			0.248111	0.345892
	5	30									160 mg	16	16
1	5	32.1314	1	0.297001			76	15	0.297001	0.297001	160 mg
1	5	32.9856	1	0.297001			76	14	0.297001	0.297001	160 mg
	5	33									160 mg	14	14
1	5	33.117	1	0.297001			76	13	0.297001	0.297001	160 mg
1	5	33.2485	1	0.297001			76	12	0.297001	0.297001	160 mg
1	5	33.6427	1	0.297001			76	11	0.297001	0.297001	160 mg
1	5	34.5626	1	0.297001			76	10	0.297001	0.297001	160 mg
1	5	34.8912	1	0.297001			76	9	0.297001	0.297001	160 mg
1	5	35.2854	1	0.297001			76	8	0.297001	0.297001	160 mg
1	5	35.3183	1	0.297001			76	7	0.297001	0.297001	160 mg
1	5	35.8439	1	0.297001			76	6	0.297001	0.297001	160 mg
	5	36									160 mg	6	6
1	5	36.5996	1	0.297001			76	5	0.297001	0.297001	160 mg
1	5	36.9938	1	0.297001			76	4	0.297001	0.297001	160 mg
1	5	37.3224	1	0.297001			76	3	0.297001	0.297001	160 mg
1	5	37.6181	1	0.297001			76	2	0.297001	0.297001	160 mg
1	5	38.4394	1	0.297001			76	1	0.297001	0.297001	160 mg
1	5	38.4723	1	0.297001			76	0	0.297001	0.297001	160 mg
	5	39									160 mg	0	0

## Sheet: Fig 3B. OS in pts with PR, CR
STRATUM	ARMN	AVALMN	CENSOR	SURVIVAL	FAILURE	STDERR	FAILED	LEFT	SURVIVAL_RETAIN	SURVIVAL_NEW	ARM	FREQUENCY	FREQ_C	SDLOW	SDHIGH
1	1	0		1	0	0	0	40	1	1	CR Patients	40	40	1	1
	1	3									CR Patients	40	40
1	1	3.41684	0	0.975	0.025	0.0246855	1	39	0.975	0.975	CR Patients			0.950314	0.999686
1	1	3.64682	0	0.95	0.05	0.0344601	2	38	0.95	0.95	CR Patients			0.91554	0.98446
1	1	4.76386	0	0.925	0.075	0.0416458	3	37	0.925	0.925	CR Patients			0.883354	0.966646
1	1	5.58522	0	0.9	0.1	0.0474342	4	36	0.9	0.9	CR Patients			0.852566	0.947434
	1	6									CR Patients	36	36
1	1	6.47228	0	0.875	0.125	0.0522913	5	35	0.875	0.875	CR Patients			0.822709	0.927291
1	1	6.83368	0	0.85	0.15	0.0564579	6	34	0.85	0.85	CR Patients			0.793542	0.906458
1	1	7.78645	0	0.825	0.175	0.0600781	7	33	0.825	0.825	CR Patients			0.764922	0.885078
1	1	8.73922	0	0.8	0.2	0.0632456	8	32	0.8	0.8	CR Patients			0.736754	0.863246
	1	9									CR Patients	32	32
1	1	11.4004	0	0.775	0.225	0.0660256	9	31	0.775	0.775	CR Patients			0.708974	0.841026
1	1	11.6961	0	0.75	0.25	0.0684653	10	30	0.75	0.75	CR Patients			0.681535	0.818465
	1	12									CR Patients	30	30
1	1	12.7146	0	0.725	0.275	0.0706001	11	29	0.725	0.725	CR Patients			0.6544	0.7956
1	1	13.1745	0	0.7	0.3	0.0724569	12	28	0.7	0.7	CR Patients			0.627543	0.772457
1	1	13.3717	1	0.7			12	27	0.7	0.7	CR Patients
1	1	13.7988	1	0.7			12	26	0.7	0.7	CR Patients
1	1	14.9158	1	0.7			12	25	0.7	0.7	CR Patients
	1	15									CR Patients	25	25
1	1	15.9343	1	0.7			12	24	0.7	0.7	CR Patients
1	1	15.9671	1	0.7			12	23	0.7	0.7	CR Patients
1	1	16.7228	1	0.7			12	22	0.7	0.7	CR Patients
1	1	17.1499	1	0.7			12	21	0.7	0.7	CR Patients
1	1	17.1828	0	0.666667	0.333333	0.0762896	13	20	0.666667	0.666667	CR Patients			0.590377	0.742956
1	1	17.5113	1	0.666667			13	19	0.666667	0.666667	CR Patients
	1	18									CR Patients	19	19
1	1	19.8111	0	0.631579	0.368421	0.0799371	14	18	0.631579	0.631579	CR Patients			0.551642	0.711516
1	1	20.3696	0	0.596491	0.403509	0.0828397	15	17	0.596491	0.596491	CR Patients			0.513652	0.679331
	1	21									CR Patients	17	17
1	1	21.8152	1	0.596491			15	16	0.596491	0.596491	CR Patients
1	1	22.0452	1	0.596491			15	15	0.596491	0.596491	CR Patients
1	1	23.1951	1	0.596491			15	14	0.596491	0.596491	CR Patients
	1	24									CR Patients	14	14
	1	27									CR Patients	14	14
	1	30									CR Patients	14	14
1	1	32.1314	1	0.596491			15	13	0.596491	0.596491	CR Patients
1	1	32.9856	1	0.596491			15	12	0.596491	0.596491	CR Patients
	1	33									CR Patients	12	12
1	1	33.117	1	0.596491			15	11	0.596491	0.596491	CR Patients
1	1	33.6427	1	0.596491			15	10	0.596491	0.596491	CR Patients
1	1	34.5626	1	0.596491			15	9	0.596491	0.596491	CR Patients
1	1	34.8912	1	0.596491			15	8	0.596491	0.596491	CR Patients
1	1	35.2854	1	0.596491			15	7	0.596491	0.596491	CR Patients
1	1	35.3183	1	0.596491			15	6	0.596491	0.596491	CR Patients
1	1	35.8439	1	0.596491			15	5	0.596491	0.596491	CR Patients
	1	36									CR Patients	5	5
1	1	36.5996	1	0.596491			15	4	0.596491	0.596491	CR Patients
1	1	36.9938	1	0.596491			15	3	0.596491	0.596491	CR Patients
1	1	37.6181	1	0.596491			15	2	0.596491	0.596491	CR Patients
1	1	38.4394	1	0.596491			15	1	0.596491	0.596491	CR Patients
1	1	38.4723	1	0.596491			15	0	0.596491	0.596491	CR Patients
	1	39									CR Patients	0	0
2	2	0		1	0	0	0	26	1	1	PR Patients	26	26	1	1
	2	3									PR Patients	26	26
2	2	3.84394	0	0.961538	0.0384615	0.0377146	1	25	0.961538	0.961538	PR Patients			0.923824	0.999253
2	2	4.36961	0	0.923077	0.0769231	0.0522589	2	24	0.923077	0.923077	PR Patients			0.870818	0.975336
2	2	4.86242	1	0.923077			2	23	0.923077	0.923077	PR Patients
2	2	4.99384	1	0.923077			2	22	0.923077	0.923077	PR Patients
2	2	5.0924	1	0.923077			2	21	0.923077	0.923077	PR Patients
2	2	5.8152	0	0.879121	0.120879	0.0657056	3	20	0.879121	0.879121	PR Patients			0.813415	0.944826
	2	6									PR Patients	20	20
2	2	6.96509	1	0.879121			3	19	0.879121	0.879121	PR Patients
2	2	7.98357	0	0.832851	0.167149	0.0768305	4	18	0.832851	0.832851	PR Patients			0.756021	0.909682
2	2	8.1807	0	0.786582	0.213418	0.0853651	5	17	0.786582	0.786582	PR Patients			0.701217	0.871947
	2	9									PR Patients	17	17
2	2	9.29774	0	0.740312	0.259688	0.0920328	6	16	0.740312	0.740312	PR Patients			0.64828	0.832345
2	2	9.56057	0	0.694043	0.305957	0.0972184	7	15	0.694043	0.694043	PR Patients			0.596824	0.791261
2	2	11.1376	0	0.647773	0.352227	0.10115	8	14	0.647773	0.647773	PR Patients			0.546623	0.748924
2	2	11.8932	0	0.601504	0.398496	0.103971	9	13	0.601504	0.601504	PR Patients			0.497533	0.705474
	2	12									PR Patients	13	13
2	2	12.7146	0	0.555234	0.444766	0.105769	10	12	0.555234	0.555234	PR Patients			0.449466	0.661003
2	2	13.4374	0	0.508965	0.491035	0.106596	11	11	0.508965	0.508965	PR Patients			0.402369	0.61556
2	2	14.1273	1	0.508965			11	10	0.508965	0.508965	PR Patients
2	2	14.6201	1	0.508965			11	9	0.508965	0.508965	PR Patients
	2	15									PR Patients	9	9
2	2	15.9014	1	0.508965			11	8	0.508965	0.508965	PR Patients
2	2	15.9343	1	0.508965			11	7	0.508965	0.508965	PR Patients
2	2	16.3285	1	0.508965			11	6	0.508965	0.508965	PR Patients
2	2	16.6899	1	0.508965			11	5	0.508965	0.508965	PR Patients
2	2	16.9528	0	0.407172	0.592828	0.124746	12	4	0.407172	0.407172	PR Patients			0.282426	0.531918
	2	18									PR Patients	4	4
	2	21									PR Patients	4	4
2	2	22.538	0	0.305379	0.694621	0.128549	13	3	0.305379	0.305379	PR Patients			0.17683	0.433927
	2	24									PR Patients	3	3
	2	27									PR Patients	3	3
2	2	27.269	0	0.203586	0.796414	0.119383	14	2	0.203586	0.203586	PR Patients			0.0842034	0.322968
	2	30									PR Patients	2	2
	2	33									PR Patients	2	2
2	2	33.2485	1	0.203586			14	1	0.203586	0.203586	PR Patients
	2	36									PR Patients	1	1
2	2	37.3224	1	0.203586			14	0	0.203586	0.203586	PR Patients
	2	39									PR Patients	0	0
