# Supplementary material for: Odronextamab monotherapy in patients with relapsed/refractory diffuse large B cell lymphoma: primary efficacy and safety analysis in phase 2 ELM-2 trial
Source: Nat Cancer. 2025 Mar 17;6(3):528–39. doi: 10.1038/s43018-025-00921-6 (PMC12003196; doi:10.1038/s43018-025-00921-6)
Supplement: Supplementary file 10 — Statistical source data. [file 43018_2025_921_MOESM10_ESM.xlsx]

## Sheet: Sheet1
MONTHS	EVENT	CTDNA
0	0	ctDNA Detected
0	1	ctDNA Detected
0	1	ctDNA Detected
0	1	ctDNA Detected
0	1	ctDNA Detected
0	1	ctDNA Detected
0	1	ctDNA Detected
0	0	ctDNA Detected
1.05	1	ctDNA Cleared
1.28	1	ctDNA Detected
1.45	1	ctDNA Detected
1.48	1	ctDNA Detected
1.64	1	ctDNA Detected
1.77	1	ctDNA Detected
1.77	1	ctDNA Detected
1.81	0	ctDNA Detected
1.81	1	ctDNA Detected
1.87	0	ctDNA Detected
1.87	0	ctDNA Detected
1.91	1	ctDNA Detected
1.97	1	ctDNA Cleared
2	1	ctDNA Detected
2.07	1	ctDNA Detected
2.37	1	ctDNA Detected
3.22	1	ctDNA Detected
3.25	1	ctDNA Detected
3.45	1	ctDNA Detected
3.68	1	ctDNA Detected
3.84	1	ctDNA Detected
4.93	1	ctDNA Detected
5.39	1	ctDNA Detected
7	1	ctDNA Detected
7.62	0	ctDNA Cleared
8.54	1	ctDNA Cleared
8.61	1	ctDNA Cleared
9.17	1	ctDNA Cleared
9.33	0	ctDNA Cleared
9.89	0	ctDNA Cleared
10.18	1	ctDNA Detected
10.48	1	ctDNA Detected
11.24	0	ctDNA Cleared
11.37	0	ctDNA Cleared
11.79	0	ctDNA Cleared
11.96	0	ctDNA Cleared
12.39	0	ctDNA Detected
13.83	1	ctDNA Detected
14.52	1	ctDNA Detected
14.69	0	ctDNA Detected
16.95	1	ctDNA Detected
17.84	1	ctDNA Cleared
17.87	0	ctDNA Cleared
20.47	0	ctDNA Detected
24.77	1	ctDNA Detected
25.76	0	ctDNA Detected
27.27	0	ctDNA Cleared
28.52	1	ctDNA Cleared
29.6	0	ctDNA Cleared
29.96	0	ctDNA Detected
30.52	0	ctDNA Detected
31.08	0	ctDNA Cleared
31.74	0	ctDNA Cleared
33.35	0	ctDNA Cleared
35.58	0	ctDNA Detected
