# Supplementary material for: Odronextamab monotherapy in patients with relapsed/refractory diffuse large B cell lymphoma: primary efficacy and safety analysis in phase 2 ELM-2 trial
Source: Nat Cancer. 2025 Mar 17;6(3):528–39. doi: 10.1038/s43018-025-00921-6 (PMC12003196; doi:10.1038/s43018-025-00921-6)
Supplement: Supplementary file 11 — Statistical source data. [file 43018_2025_921_MOESM11_ESM.xlsx]

## Sheet: Extended Data Figure 1
Patient Disposition (Efficacy Analysis Set)
	DLBCL 1/­20/­160 mg (N=67)	DLBCL 0.7/­4/­20/­160 mg (N=60)
Treatment Ongoing,­ n (%)	5 (7.5)	7 (11.7%)
Treatment Discontinued,­ n (%)	62 (92.5)	53 (88.3%)
Primary Reason for Treatment Discontinuation
ADVERSE EVENT	9 (13.4)	8 (13.3)
DEATH	8 (11.9)	12 (20.0)
SPONSOR REQUEST	0	0
PHYSICIAN DECISION	6 (9.0)	3 (5.0)
PROGRESSIVE DISEASE	32 (47.8)	28 (46.7)
WITHDRAWAL BY SUBJECT	1 (1.5)	0
WITHDRAWAL OF CONSENT	6 (9.0)	2 (3.3)
OTHER	0	0
Study Ongoing,­ n (%)	12 (17.9)	7 (11.7)
Study Discontinued,­ n (%)	55 (82.1)	53 (88.3)
Primary Reason for Study Discontinuation
ADVERSE EVENT	0	3 (5.0)
DEATH	21 (31.3)	19 (31.7)
LOST TO FOLLOW-UP	1 (1.5)	0
PHYSICIAN DECISION	1 (1.5)	1 (1.7)
PROGRESSIVE DISEASE	10 (14.9)	20 (33.3)
WITHDRAWAL BY SUBJECT	2 (3.0)	2 (3.3)
WITHDRAWAL OF CONSENT	11 (16.4)	5 (8.3)
OTHER	9 (13.4)	3 (5.0)
Data cut-off as of Aug 18th 2023
