# Supplementary material for: Odronextamab monotherapy in patients with relapsed/refractory diffuse large B cell lymphoma: primary efficacy and safety analysis in phase 2 ELM-2 trial
Source: Nat Cancer. 2025 Mar 17;6(3):528–39. doi: 10.1038/s43018-025-00921-6 (PMC12003196; doi:10.1038/s43018-025-00921-6)
Supplement: Supplementary file 12 — Statistical source data. [file 43018_2025_921_MOESM12_ESM.xlsx]

## Sheet: Extended Data Figure 2
MONTHS	EVENT	CTDNA
0	0	ctDNA Detected
0	1	ctDNA Detected
0	1	ctDNA Detected
0	1	ctDNA Detected
0	1	ctDNA Detected
0	1	ctDNA Detected
0	1	ctDNA Detected
0	0	ctDNA Detected
1.28	1	ctDNA Detected
1.45	1	ctDNA Detected
1.48	1	ctDNA Detected
1.64	1	ctDNA Detected
1.77	1	ctDNA Detected
1.77	1	ctDNA Detected
1.81	0	ctDNA Detected
1.87	0	ctDNA Detected
1.87	0	ctDNA Detected
1.91	1	ctDNA Detected
1.97	1	ctDNA Cleared
2	1	ctDNA Detected
2.07	1	ctDNA Detected
3.25	1	ctDNA Detected
3.45	1	ctDNA Detected
3.68	1	ctDNA Detected
7	1	ctDNA Detected
8.54	1	ctDNA Cleared
9.89	0	ctDNA Cleared
11.37	0	ctDNA Cleared
14.52	1	ctDNA Detected
14.69	0	ctDNA Detected
24.77	1	ctDNA Detected
27.27	0	ctDNA Cleared
28.52	1	ctDNA Cleared
31.74	0	ctDNA Cleared
33.35	0	ctDNA Cleared
