# Supplementary material for: Odronextamab monotherapy in patients with relapsed/refractory diffuse large B cell lymphoma: primary efficacy and safety analysis in phase 2 ELM-2 trial
Source: Nat Cancer. 2025 Mar 17;6(3):528–39. doi: 10.1038/s43018-025-00921-6 (PMC12003196; doi:10.1038/s43018-025-00921-6)
Supplement: Supplementary file 13 — Statistical source data. [file 43018_2025_921_MOESM13_ESM.xlsx]

## Sheet: Extended Data Figure 3
Treatment-Emergent CRS by Dosing Period and Each Severity Grade (Efficacy Analysis Set)
DLBCL 160 mg Patients0.7/4/20 mg Step-up Regimen by Dosing Period
n (%)	Initial dose (N=60)	Intermediate Dose I (N=56)	Intermediate Dose II (N=50)	First Full Dose (N=46)	Initial Dose to First Full Dose (N=60)	Second Full Dose and beyond (N=44)	Any Period (N=60)
Number of DLBCL (160 mg) Patients with at least one CRS	15 (25.0)	18 (32.1)	11 (22.0)	5 (10.9)	30 (50.0)	4 (9.1)	32 (53.3)
Grade 1	12 (20.0)	14 (25.0)	10 (20)	5 (10.9)	23 (38.3)	3 (6.8)	24 (40.0)
Grade 2	3 (5.0)	4 (7.1)	1 (2.0)	0	7 (11.7)	0	7 (11.7)
Grade 3	0	0	0	0	0	1 (2.3)	1 (1.7)
Grade 4	0	0	0	0	0	0	0
Grade 5	0	0	0	0	0	0	0
Data cut-off as of Aug 18th 2023
